# Supplementary material for: Effect of Platform Type on Clinical Efficacy of SARS-CoV-2 Vaccines in Prime Vaccination Settings: A Systematic Review and Meta-Regression of Randomized Controlled Trials
Source: Vaccines (Basel). 2024 Jan 26;12(2):130. doi: 10.3390/vaccines12020130 (PMC10892687; doi:10.3390/vaccines12020130)
Supplement: Supplementary file 1 [file vaccines-12-00130-s001.zip]

Archive with 1 entries (1 files):
- vaccines-2816293-supplementary.pdf
